# Supplementary material for: Fructose Consumption Affects Placental Production of H2S: Impact on Preeclampsia-Related Parameters
Source: Nutrients. 2024 Jan 20;16(2):309. doi: 10.3390/nu16020309 (PMC10820116; doi:10.3390/nu16020309)
Supplement: Supplementary file 1 [file nutrients-16-00309-s001.zip]

Archive with 1 entries (1 files):
- nutrients-2759263-supplementary.pdf
